# Supplementary material for: Characterization of Purified Mulberry Leaf Glycoprotein and Its Immunoregulatory Effect on Cyclophosphamide-Treated Mice
Source: Foods. 2022 Jul 9;11(14):2034. doi: 10.3390/foods11142034 (PMC9324946; doi:10.3390/foods11142034)
Supplement: Supplementary file 1 [file foods-11-02034-s001.zip]

Archive with 1 entries (1 files):
- foods-1763462-supplementary.pdf
